# Supplementary material for: An automated data extraction and classification pipeline to identify a novel type of neuron within the dorsal striatum based on single-cell patch clamp and confocal imaging data
Source: Data Brief. 2020 Aug 7;32:106148. doi: 10.1016/j.dib.2020.106148 (PMC7452657; doi:10.1016/j.dib.2020.106148)
Supplement: Supplementary file 1 [file mmc1.xml]

<?xml version="1.0" encoding="utf-8" standalone="no"?>
<data>
  <datasets>
    <author>George.augustine@ntu.edu.sg</author>
    <type>1</type>
    <dataset>
      <name>Electrophysiology data of paper Mao et al., Frontiers in Neural Circuits 2019</name>
      <caption />
      <description>Electrophysiology data of a novel TH-interneuron in the dorsal striatum described in the paper Mao et al., Frontiers in Neural Circuits 2019.
Data can be analyzed and classified using the tool created here: https://striatum.shinyapps.io/fans/</description>
      <filetype>
        <name />
      </filetype>
      <filesize />
      <source>0</source>
      <sourcename>Original Data</sourcename>
      <access>
        <type>1</type>
        <name>Data available in data repository</name>
        <reponame>Mendeley Data</reponame>
        <PersistentId>10.17632/sm48fzszpt.1</PersistentId>
        <deeplinkurl>https://data.mendeley.com/datasets/sm48fzszpt</deeplinkurl>
      </access>
    </dataset>
    <dataset>
      <name>Imaging data in Fig 9 of Mao et al., 2019, Frontiers in Neural Circuits</name>
      <caption />
      <description>Imaging data in TIFF format shown in Fig 9 of Mao et al., 2019 Frontiers in Neural Circuits

</description>
      <filetype>
        <name />
      </filetype>
      <filesize />
      <source>0</source>
      <sourcename>Original Data</sourcename>
      <access>
        <type>1</type>
        <name>Data available in data repository</name>
        <reponame>Mendeley Data</reponame>
        <PersistentId>10.17632/j5h8kvh4dj.1</PersistentId>
        <deeplinkurl>https://data.mendeley.com/datasets/j5h8kvh4dj/1</deeplinkurl>
      </access>
    </dataset>
    <dataset>
      <name>Imaging data in Fig 12 of Mao et al., 2019, Frontiers in Neural Circuits</name>
      <caption />
      <description>Raw data in TIFF format from Fig 12 of Mao et al., 2019, Frontiers in Neural Circuits

</description>
      <filetype>
        <name />
      </filetype>
      <filesize />
      <source>0</source>
      <sourcename>Original Data</sourcename>
      <access>
        <type>1</type>
        <name>Data available in data repository</name>
        <reponame>Mendeley Data</reponame>
        <PersistentId>10.17632/nvzcjvws2j.1</PersistentId>
        <deeplinkurl>https://data.mendeley.com/datasets/nvzcjvws2j/1</deeplinkurl>
      </access>
    </dataset>
  </datasets>
</data>
